# Supplementary material for: Meta-Analysis: Shouldn’t Prophylactic Corticosteroids be Administered During Cardiac Surgery with Cardiopulmonary Bypass?
Source: Front Surg. 2022 Jun 1;9:832205. doi: 10.3389/fsurg.2022.832205 (PMC9198450; doi:10.3389/fsurg.2022.832205)
Supplement: Supplementary file 3 [file Table_5_v1.xlsx]

## Sheet: Sheet1
	Author	Year of publication	Country	Study size (number of patients,Steroids/Control)	Methods	Enrolment	Blinding	Time to follow up	Concealed allocation (selection bias)		Intention to treat analyses All outcomes		Blinding during pre-, peri- and postoperative care?		Blinded data collection?		Blinded adjudification of endpoints?		Blinded data-analyses?		Standardized pre-, peri-, and postoperative care?		Standardization of study endpoints?		Completeness of (follow up) data?		Overall risk of bias	Quality (※)	Gender		Type of corticosteroids	Dosage (total administered amount)	HC equivalent dose(mg/kg)	Time of administration	Period of treatment	Duration of procedure(minutes)				Duration of CPB(minutes)				Surgery type CABG (C) , Valve (V) or Complex	Preoperative cardiac status (NYHA_x005f_x0002_classification)	Preoperative cardiac status (Braunwald_x005f_x0002_classification)	Age
									Authors’ judgement	Support for judgement	Authors’ judgement	Support for judgement	Authors’ judgement	Support for judgement	Authors’ judgement	Support for judgement	Authors’ judgement	Support for judgement	Authors’ judgement	Support for judgement	Authors’ judgement	Support for judgement	Authors’ judgement	Support for judgement	Authors’ judgement	Support for judgement			Steroids (Female/Male)	Control (Female/Male)						Steroids (Mean, SD)		Control (Mean, SD)		Steroids (Mean, SD)		Control (Mean, SD)					Steroids (Mean, SD)		Control (Mean, SD)
1	Morton	1976	US	95,47/47	Randomized, placebo-controlled, double-blinded trial	Unclear	Y	30 days	Low risk	“The drug and placebo were supplied, packaged and randomly coded by the upjohn company”	Low risk	Single-dose study medication· No cross-overs were mentioned· This absence of cross-overs seems realistic, given the very short duration of the treatment protocols	Low risk	“The code was not revealed until the study was completed and all the data had been collected and interpreted”	Low risk	“The code was not revealed until the study was completed and all the data had been collected and interpreted”	Low risk	“The code was not revealed until the study was completed and all the data had been collected and interpreted”	Low risk	“The code was not revealed until the study was completed and all the data had been collected and interpreted”	High risk	Only information regarding surgical procedure was available	Low risk	Main outcome: myocardia preservation was assessed by laboratory investigation (LDH and CK), ECG-judgement by a cardiologist	Unclear risk	Follow-up: unclear, at least 30 days 0% loss to follow up	Low	High (6)	unclear	unclear	Methylprednisolone	30mg/kg or 2000mg	150	before induction	Once									C
